# Supplementary material for: Mice Placental ECM Components May Provide A Three-Dimensional Placental Microenvironment
Source: Bioengineering (Basel). 2022 Dec 22;10(1):16. doi: 10.3390/bioengineering10010016 (PMC9855196; doi:10.3390/bioengineering10010016)
Supplement: Supplementary file 1 [file bioengineering-10-00016-s001.zip]

Archive with 10 entries (10 files):
- bioengineering-1998463-Supplentary Tables.pdf
- Supp Figure 01.png
- Supp Figure 02.png
- Supp Figure 03.png
- Supp Figure 04.png
- Supp Figure 05.png
- Supp Figure 06.png
- Supp Figure 07a.png
- Supp Figure 07b.png
- Supp Figure 07c.png
